# Supplementary material for: SeqDoC: rapid SNP and mutation detection by direct comparison of DNA sequence chromatograms
Source: BMC Bioinformatics. 2005 May 31;6:133. doi: 10.1186/1471-2105-6-133 (PMC1156871; doi:10.1186/1471-2105-6-133)
Supplement: Additional File 1 — The perl source code for SeqDoC (seqdoc.pl) is available with the online version of this article (additional file 1). Instructions for use of the program can be obtained using the 'perldoc' command. [file 1471-2105-6-133-S1.pl]

#!/usr/bin/perl

=head1 NAME

seqdoc.pl - Perl cgi script to align and subtractively compare two sequence
chromatograms in ABI (Applied Biosystems) format.

=head1 SYNOPSIS

seqdoc.pl?ref_seq=<reference sequence file>&test_seq=<test_sequence file>

Designed to be called as a cgi script from a web form with the two filenames
supplied as parameters.

=head1 DESCRIPTION

This script does the following in order:

=over 3

=item *

Reads in the two sequence files

=item *

Normalizes the peak heights for each trace

=item *

Aligns the two traces

=item *

Calculates a difference profile between the traces

=item *

Processes the difference profile to highlight differences characteristic of
single bases

=item *

Outputs aligned images of the two input sequences and the difference profile
in html format

=back
	
All processing is performed automatically, with no use-rdefined parameters other
than the sequence file names. Settings can be modified by altering values
defined in the code if desired.

The program requires write access to a temporary directory (by default /usr/local/apache/htdocs/Temp/) to store the image files between their generation and display on the web page.

=head1 WEBSITE

http://research.imb.uq.edu.au/seqdoc/

=head1 AUTHOR

Written by Mark Crowe - m.crowe@imb.uq.edu.au

The Institute for Molecular Bioscience, The University of Queensland, Brisbane, Queensland, Australia.

=head1 COPYRIGHT

Copyright 2005, Mark Crowe.

This program is free software. You may copy or redistribute it under the terms of the GNU General Public Licence.

=cut


use strict;
#use warnings;
use CGI;
use ABI;
use GD::Graph::lines;

my $cgi = new CGI;

# Create a list of the four channels to save on having to keep retyping them
# in loops
our @trace_list = qw( a_trace g_trace c_trace t_trace );
our $temp_dir = '/usr/local/apache/htdocs/Temp/';

# Get input data parameters from the web page
my $ref_seq = $cgi->param('ref_seq');
my $test_seq = $cgi->param('test_seq');

# Create temporary files to store the uploaded chromatograms
### Might need to modify to generate 'unique' names each time ###
# Reference sequence
open REF, ">".$temp_dir.$$."ref_seq";
my $ref_fh = $cgi->upload('ref_seq');
print REF while <$ref_fh>;
# Need to close files, otherwise ABI.pm can't access them properly
close REF;
# And test sequence
open TEST, ">".$temp_dir.$$."test_seq";
my $test_fh = $cgi->upload('test_seq');
print TEST while <$test_fh>;
# Need to close files, otherwise ABI.pm can't access them properly
close TEST;
# Mac uploads put in extra header info. Delete it, since all it seems to do
# is break things
demac();

# Extract the data from the chromatogram files. Get it as a hash reference
my $ref_data = read_chromatogram($temp_dir.$$.'ref_seq');
my $test_data = read_chromatogram($temp_dir.$$.'test_seq');
# Extract the sequence names
my $ref_name = $ref_data->{name};
my $test_name = $test_data->{name};

# Normalize peak heights to allow valid comparisons between runs
# By passing a hash reference, the changes made in the subroutine will act on
# the original hash (which is what we want in this case)
normalize($ref_data);
normalize($test_data);

# Now align test trace to reference trace. Reference trace doesn't change.
get_best_align($ref_data, $test_data);

# Calculate differences between traces
my ($align_length, $diffs) = differences($ref_data, $test_data);

# Finally generate output images - need to create temporary files, as can't
# include image data directly in html
# Pass details about image size and scale to the subroutine, also output file
my $ref_image = get_image($ref_data, 0, 2000, 200, $temp_dir.$$."ref_image.png", $align_length, 1);
my $test_image = get_image($test_data, 0, 2000, 200, $temp_dir.$$."test_image.png", $align_length, 1 );
my $diff_image = get_image($diffs, -500, 500, 300, $temp_dir.$$."diff_image.png", $align_length, 0);


# Print out page
print $cgi->header;
print "<head><title>Chromatogram comparison</title></head>";
print "<body>";
print "Reference sequence";
if ($ref_data->{name}) {print " - ".$ref_data->{name}."<br>"}
else {print " - ".$ref_seq."<br>"}
print "<img src=\"/Temp/".$$."ref_image.png\"><br>\n";
print "<img src=\"/Temp/".$$."diff_image.png\"><br>\n";
print "Test sequence";
if ($test_data->{name}) {print " - ".$test_data->{name}."<br>"}
else {print " - ".$test_seq."<br>"}
print "<img src=\"/Temp/".$$."test_image.png\"><br>\n";
print "</body></html>";

# Leave output files - they are deleted automatically each night


sub error_end {
	# Deals with errors in input file format
	my $error = shift;
	my %error_reply = (abi_format  => 'One of the files does not seem to be a correctly formatted ABI file.',
	                   trace_error => 'Unable to extract trace data from one of the chromatograms.',
										 basecalls   => 'Unable to extract basecall positions from one of the input files.',
										 sequence    => 'Unable to extract called sequence from one of the input files.',
										 short_seq   => 'One of the sequences is too short for a valid comparison to be made',
										);
	my $reply = $error_reply{$error};
	# Print out page
	print $cgi->header;
	print "<head><title>Chromatogram comparison error</title></head>";
	print "<body>";
	print "<h1>Error report</h1>\nAn error has occurred. The error is :-  <br><pre>$reply</pre>\nPlease check that both your input files are valid ABI chromatograms.";
	print "</body></html>";
	exit;
}

										 

sub read_chromatogram {
	# Reads in data from the chromatogram files and returns it as a hash reference
	# Provide filename as the argument to the function call
	my $file = shift;
	# Create a new ABI object pointing to that file
	my $abi = ABI->new(-file=>$file) or error_end('abi_format');
	# Get the sample name from the file
	my $sample_name = $abi->get_sample_name();
	#Now get the four traces
	my @trace_a = $abi->get_trace("A") or error_end('trace_error');
	my @trace_g = $abi->get_trace("G") or error_end('trace_error');
	my @trace_c = $abi->get_trace("C") or error_end('trace_error');
	my @trace_t = $abi->get_trace("T") or error_end('trace_error');
	# Remove blank sequence from end of trace
	# Blank sequence often has noise, so can't use equal to zero. Instead have
	# threshold cutoff. Tried with various values, even as high as 500 seems to
	# work and not delete real sequence, while as low as 5 still removes most
	# blank sequence. 50 therefore seems to be a good compromise.
	while ($trace_a[-1] < 50 && $trace_g[-1] < 50 && $trace_c[-1] < 50 && $trace_t[-1] < 50) {
	pop(@trace_a); pop(@trace_g); pop(@trace_c); pop(@trace_t)}
	
	my @base_pos = $abi->get_base_calls() or error_end('basecalls');
	my $sequence = $abi->get_sequence() or error_end('sequence');
	# Length is number of datapoints in the sequence
	my $seq_length = $#trace_a;
	# Put all the data together into a hash to return it
	my %return_hash = (name       => $sample_name,
										 a_trace    => \@trace_a,
										 g_trace    => \@trace_g,
										 c_trace    => \@trace_c,
										 t_trace    => \@trace_t,
										 seq_length => $seq_length,
										 sequence   => $sequence,
										 base_pos   => \@base_pos,
										);
	return \%return_hash;
}

sub normalize {
	# Takes the raw data from the chromatograms and normalizes each value to a 
	# mean of 100 with respect to all values within 500 datapoints either side
	# N.B. There is a special case for points within 500bp of the start.
		
	my $trace_data = shift;
	# Get the length of good trace data
	my $trace_length = $trace_data->{seq_length};
	# Ensure that the sequence is long enough for normalization to not give any 
	# errors. A shorter sequence probably won't be a lot of use anyway. Use
	# 1100 as first 500 + last 500 plus a short middle buffer. Actual value has
	# no meaning beyond preventing errors
	error_end('short_seq') unless $trace_length > 1100; 
	
	# Need to create new reference arrays, since normalization alters the existing
	# values in the hash
	my %orig_values;
	for (@trace_list) {
		for my $index (0..$trace_length) {
			$orig_values{$_}[$index] = $trace_data->{$_}[$index];
		}
	}
	
	# Do the middle of the trace first - from #500 to 500 before the end
	my $totalsum = 0;
	# Set the normalization sum before starting
	for my $index (0..999) {
		for (@trace_list) {
			$totalsum += $orig_values{$_}[$index];
		}
	}
	for my $datapoint (500..($trace_length - 501)) {
		# Normalize to 100. Divide by sum of all values, multiply by number of 	
		# values, and multiply by 100;
		# First add values for datapoint +500
		for (@trace_list) {
			$totalsum += $orig_values{$_}[$datapoint + 500];
		}
		for (@trace_list) {
			# Blank sequence can cause problems through division by zero errors.
			# Deleting trailing blank sequence helps, but just put in a default value
			# for totalsum in case of problems.
			$totalsum = 1000 unless $totalsum;
			# Calculate normalized data
			$trace_data->{$_}[$datapoint] = int(($orig_values{$_}[$datapoint] / $totalsum) * 4000 * 100);
		}
		# Finally subtract values for datapoint -500
		for (@trace_list) {
			$totalsum -= $orig_values{$_}[$datapoint - 500];
		}
	}
	# Now do first 500 - special case, since can't do 500 before. Instead just 
	# take all points before. Not so critical anyway, since data quality is poor
	# at start so any mismatches will be unreliable anyway.
	# Start by initialising totalsum
	$totalsum = 0;
	for my $index (0..500) {
		for (@trace_list) {
			$totalsum += $orig_values{$_}[$index];
		}
	}
		# Blank sequence can cause problems through division by zero errors.
		# Deleting trailing blank sequence helps, but just put in a default value
		# for totalsum in case of problems.
		$totalsum = 1000 unless $totalsum;
		
	for my $datapoint (0..499) {
		# Can do 500 after though
		my $end = $datapoint + 500;
		# Normalize to 100. Divide by sum of all values, multiply by number of
		# values, and multiply by 100;
		for (@trace_list) {
			# Blank sequence can cause problems through division by zero errors.
			# Deleting trailing blank sequence helps, but just put in a default value
			# for totalsum in case of problems.
			$totalsum = 1000 unless $totalsum;
			# Calculate normalized data
			$trace_data->{$_}[$datapoint] = int(($orig_values{$_}[$datapoint] / $totalsum) * $end * 4 * 100);
		}
		# Add next value to totalsum, to keep 500 values after
		for (@trace_list) {
			$totalsum += $orig_values{$_}[$end + 1];
		}
	}
	
	# Finally the last 500 - again a special case, as can't do 500 after. Instead 
	# just take all points after. Not so critical anyway, since data quality is
	# poor at end so any mismatches will be unreliable anyway.
	# Again start by initialising totalsum
	$totalsum = 0;  
	for my $index (($trace_length-1000)..($trace_length-1)) {
		for (@trace_list) {
			$totalsum += abs($orig_values{$_}[$index]);
		}
	}
	# Identify start and finish points
	my ($first, $last) = (($trace_length-500),($trace_length-1));
	for my $datapoint ($first..$last) {
		my $start = $datapoint - 500;
		# Normalize to 100. Divide by sum of all values, multiply by number of
		# values, and multiply by 100;
		for (@trace_list) {
			# Blank sequence can cause problems through division by zero errors.
			# Deleting trailing blank sequence helps, but just put in a default value
			# for totalsum in case of problems.
			$totalsum = 1000 unless $totalsum;
			# Calculate normalized data
			$trace_data->{$_}[$datapoint] = int(($orig_values{$_}[$datapoint] / $totalsum) * ($last-$start) * 4 * 100);
		}
		# Subtract first value from totalsum, to keep to 500 point before test
		for (@trace_list) {
			$totalsum -= abs($orig_values{$_}[$start]);
		}	
	}

	return 1;
}

		
sub get_best_align {
# This does an alignment of the first 1000 datapoints using a range of offsets
# from -200 to 200. The best alignment is picked on the basis of having the
# lowest score from datapoint 200 to 1000, and is used to allow for any
# variation in start position of the two sequences.
	my ($ref, $test) = @_;
	my %scores;
	for (my $offset=-200;$offset<=200;$offset+=20) {
		# Create temporary hashes, since a hash reference is passed to the function
		# and otherwise the real hash will be modified
		my (%temp_ref, %temp_test);
		# Also need to extract hash values, since they too are references and 
		# can't be copied for the same reason.
		for (@trace_list) {
			my @temp_ref_trace = @{$ref->{$_}};
			$temp_ref{$_} = \@temp_ref_trace;
			my @temp_test_trace = @{$test->{$_}};
			$temp_test{$_} = \@temp_test_trace;
		}
		# Do a partial alignment (first 1000 datapoints)
		align (\%temp_ref, \%temp_test, $offset, 1000);
		# Work out the score for that alignment
		$scores{$offset} = get_score(200, 1000, 0, \%temp_ref, \%temp_test);
	}
	# Sort the scores to find out the lowest, and record the value of that offset
	my @offset = sort { $scores{$a} <=> $scores{$b} } keys %scores;
	# Once the best alignment has been determined, then do it for real
	align($ref, $test, $offset[0], ($#{$test->{a_trace}} + $offset[0]));
	return 1;
}

sub align {
	# This takes the normalized traces and returns a best alignment of the two.
	# Rows are added to or deleted from the test trace to keep the alignment.
	# Best alignment is calculated by minimising the difference between the test
	# and reference sequence over the next 30 datapoints. It is adjusted every five
	# bases. Inserted lines are just a duplicate of the previous line.
	my ($ref, $test, $min_index, $trace_length) = @_;
	
	# Add/delete the appropriate number of lines to the test sequence to correct
	# for the offset value
	if ($min_index < 0) {
		# Need to add lines to test sequence, since it's behind
		for ($min_index..0) {
			for (@trace_list) {
				unshift @{$test->{$_}}, $test->{$_}[0];
			}
		}
	} elsif ($min_index > 0) {
		# Need to delete lines from test sequence, since it's ahead
		for (@trace_list) {
			splice @{$test->{$_}}, 0, $min_index;
		}
	}
	# Make a note of the offset value for datapoint numbering
	$test->{initial_offset} = $min_index;
	$ref->{initial_offset} = 0;
	
	
	# Now check alignments
	for my $index (0..($trace_length - 1)) {
		# Each fifth entry (starting from 1), check alignment
		next if $index%5;
		my $offset;
		my $start_pos = $index;
		my $end_pos = $index + 30;
		# Compare the scores in the current alignment with those one data point in 
		# either direction
		my $score = get_score($start_pos, $end_pos, 0, $ref, $test);
		my $pre_score = get_score($start_pos, $end_pos, -1, $ref, $test);
		my $post_score = get_score($start_pos, $end_pos, 1, $ref, $test);
		last if $score eq 'no_score' or $post_score eq 'no_score' or $pre_score eq 'no_score';
		# Work out offset
		# Default is 0; score is the lowest of the three
		if ($score < $pre_score && $score < $post_score) {$offset = 0}
		# if pre-score is the lowest, then offset = -1
		elsif ($pre_score < $score && $pre_score < $post_score) {$offset = -1}
		# if post-score is the lowest, then offset = 1
		elsif ($post_score < $score && $post_score < $pre_score) {$offset = 1}
		# If in doubt, default to no change
		else {$offset = 0}
		# Now insert or delete lines as required
		if ($offset == 1) {
		# The reference sample is behind, need to delete a row from test
			for (@trace_list) {
				splice @{$test->{$_}}, $index, 1;
			}
		}
		elsif ($offset == -1) {
		# The reference sample is ahead, need to add a row to test
			for (@trace_list) {
				splice @{$test->{$_}}, $index, 0, $test->{$_}[$index];
			}
		}
	}
	# Reset length of test sequence to correct value
	$test->{seq_length} = $#{$test->{a_trace}};
	return 1;
}
		
sub get_score {
	# Subroutine used in alignment testing - it gets the total difference between
	# the two submitted sections of array and returns it.
	my ($start, $end, $offset, $ref, $test) = @_;
	my $score;
	for my $index($start..$end) {
		return 'no_score' unless defined ($ref->{a_trace}[$index]) and defined($test->{a_trace}[$index + $offset]);
		for (@trace_list) {
			$score += abs($ref->{$_}[$index] - $test->{$_}[$index + $offset]);
		}
	}
	return $score;
}

sub differences {
	# Takes the two traces and calculates the difference between the two. Then 
	# squares this difference to highlight the larger (relevent) changes.
	# Also returns the length of the shortest sequence, so both are aligned on 
	# image generation
	my ($ref, $test) = @_;
	# Just compare up to end of shortest sequence
	my $min_index = $ref->{seq_length} < $test->{seq_length} ? $ref->{seq_length} : $test->{seq_length};
	 
	# Create a hash for the difference values
	my %diffs;
	# Loop through the traces and calculate the differences
	for my $index (0..$min_index) {
		# Need to do all four traces
		for (@trace_list) {
			# Get the difference
			my $diff = $ref->{$_}[$index] - $test->{$_}[$index];
			# Is the difference positive or negative (need to record, otherwise will 
			# be lost on squaring)
			my $sign = $diff < 0 ? -1 : 1;
			# Stop saturation by cutting off to a max value
			if (abs($diff) > 500) {$diff = 500}
			# Highlight differences by multiplying value by total values of OTHER
			# channels
			my $othersum = 1;
			my $samesum = 1;
			$diffs{$_}[$index] = $diff;
		}
		# Have now got difference for all four traces. Can accentuate real diffs
		for (@trace_list) {
			my $diff = $diffs{$_}[$index];
			my $sign = $diff < 0 ? -1 : 1;
			my $otherchannels = 1;
			# Sum all values in the other channels which have the opposite sign
			for my $channel (@trace_list) {
				next if $channel eq $_;
				my $value = $diffs{$channel}[$index];
				# Ignore if the sign is the same
				next if $value * $sign > 0;
				$otherchannels += $value;
			}
			my $finaldiff = ($sign * $diff * $diff * sqrt(abs($otherchannels))) / 5000;
			$finaldiff = $sign * 500 if abs($finaldiff) > 500;
			$diffs{$_}[$index] = $finaldiff;
		}
	}
	
	return $min_index, \%diffs;
}

sub get_image {
	# Routine to convert the supplied hash reference into a png image of a graph
	# This is the slowest section of the program by a long way (typically takes
	# around 75% of the total calculation time). The limiting factor appears to be
	# GD::Graph - optimization suggestions are welcome.
	my ($trace, $min, $max, $size, $output_file, $length, $chromatogram) = @_;
	
	my @labels;
	for (0..$length) {push @labels, ''}
	if ($chromatogram) {
		my @seq = split //, $trace->{sequence};
		for (0..@{$trace->{base_pos}}) {
			# Only mark every 10th base from 10.
			next if $_ % 10;
			next unless $_;
			last unless $trace->{base_pos}[$_];
			last if ($trace->{base_pos}[$_] - $trace->{initial_offset}) >= $length;
			# Correct for initial offset - puts numbers in same places as for 
			# chromatogram (otherwise they can get shifted)
			$labels[($trace->{base_pos}[$_-1] - $trace->{initial_offset})] = $_;
		}
	}
	
	my @plot_data = (\@labels, $trace->{a_trace}, $trace->{g_trace}, $trace->{c_trace}, $trace->{t_trace});
	
	# Define graph format
	my $mygraph = GD::Graph::lines->new($length, $size);
	$mygraph->set(
    x_label     => '',
		x_ticks     => 0,
	  y_label     => '',
		y_max_value => $max,
		y_min_value => $min,
		# Draw datasets in 'solid', 'dashed' and 'dotted-dashed' lines
		line_types  => [1, 1, 1, 1],
		# Set the thickness of line
		line_width  => 1,
    # Set colors for datasets
		dclrs       => ['green', 'black', 'blue', 'red'],
	) or warn $mygraph->error;
		
	my $myimage = $mygraph->plot(\@plot_data) or die $mygraph->error;
	open OUT, ">".$output_file;
	print OUT $myimage->png();
	close OUT;
	
	return 1;
}

sub demac {
	# Subroutine to strip out extra Mac headers
	for my $file ($temp_dir.$$."ref_seq", $temp_dir.$$."test_seq") {
		open IN, $file;
		open OUT, ">".$file."_new";
		while (<IN>) {
			if ($. == 1) {
				s/^.*ABIF/ABIF/;
				unless (/ABIF/) {error_end('abi_format')}
			}
			print OUT $_;
		}
		close IN;
		close OUT;
		rename $file."_new", $file
	}
}
